# Supplementary material for: Targeted degradation of aberrant tau in frontotemporal dementia patient-derived neuronal cell models
Source: eLife. 2019 Mar 25;8:e45457. doi: 10.7554/eLife.45457 (PMC6450673; doi:10.7554/eLife.45457)
Supplement: Figure 2—source data 1. — ± refers to heterozygous variant carriers. [file elife-45457-fig2-data1.xlsx]

## Sheet: Figure 2-Source data 1
Figure 2-source data 1. Human neural cell lines derived from tauopathy-affected (progressive supranuclear palsy, PSP or behavioral variant of FTD, bvFTD) and age-matched unaffected individuals, and MAPT KO line employed in this study. +/- refers to heterozygous variant carriers.
Donor	Clinical	Tau	Cell Line	Reference
Male, 60s	Unaffected Control (1)	Non-mutant	8330-8-RC1	Silva 2016
Female, 40s	Unaffected Control (2)	Non-mutant	MGH2069-RC1	Manuscript in preparation
				Seo 2017
Male, 50s	Unaffected Control (3)	Non-mutant	CTR2-L17-RC2	Almeida 2012
				Silva 2016
Male, 60s	PSP	A152T (+/-)	FTD19-L5-RC6	Silva 2016
Male, 60s	(PSP)	MAPT KO	FTD19-L5-RC6;MAPT KO	Silva 2016
Female, 50s	bvFTD	P301L (+/-)	MGH2046-RC1	Manuscript in preparation
				Seo 2017
